# Supplementary material for: Genome-wide analysis of constitutional DNA methylation in familial melanoma
Source: Clin Epigenetics. 2020 Mar 6;12:43. doi: 10.1186/s13148-020-00831-7 (PMC7060565; doi:10.1186/s13148-020-00831-7)
Supplement: Supplementary file 1 — Additional file 1: Table S1. Methylation levels (β-value) and cancer genes information of all 6 significant upregulated CpGs in all subjects (n=10). Table S2. Methylation levels (β-value) and cancer genes information of all 35 significant downregulated CpGs in all subjects (n=10). [file 13148_2020_831_MOESM1_ESM.xlsx]

## Sheet: Supp table 1
Supplementary Table 1. Methylation levels (β-value) and cancer genes information of all 6 significant upregulated CpGs in all subjects (n=10).
						BIOS controls		Family I		Family II		Family III		Family IV		Family V		Gene function*	Cancer predisposition genes**	Cancer-related genes?***
Chr	Position (hg19)	CpG ID	Gene ID	Location	In CpG island?			I_1	I_2	II_1	II_2	III_1	III_2	IV_1	IV_2	V_1	V_2
						β-value	SD	β-value
chr1	76251636	cg21812670	RABGGTB	Promoter	No	0.0606526	0.0165329	0.3599	0.436245	0.401113	0.363185	0.423276	0.316289	0.448167	0.379945	0.445656	0.365405	Beta-subunit of the enzyme that catalyzes the transfer of a geranylgeranyl groups to cysteine residues of Rab proteins.	NA	NA
chr7	127292389	cg26642667	SND1	5'UTR	Yes	0.0639607	0.040965	0.313654	0.367583	0.393975	0.28673	0.414592	0.224059	0.437576	0.353933	0.399754	0.331933	Transcriptional activator involved with Epstein-Barr virus and B-lymphocyte transformation.	NA	oncogene fusion partner in pancreatic carcinoma
chr12	46385625	cg04385631	SCAF11	Promoter	Yes	0.0196417	0.0261848	0.154897	0.0166929	0.017183	0.235197	0.0167571	0.244041	0.248597	0.0154941	0.240155	0.298801	Splicing regulatory protein. It regulates the spliceosome assembly.	NA	NA
chr2	71558577	cg21843755	ZNF638	Promoter	No	0.107325	0.0226312	0.264772	0.316186	0.285723	0.173396	0.311406	0.208494	0.319131	0.27113	0.339376	0.315146	Nucleoplasmic protein associated with packaging, transferring, or processing transcripts.	NA	NA
chr8	42698936	cg03301282	THAP1	Promoter	No	0.0767564	0.0256983	0.336347	0.305026	0.276187	0.34512	0.326968	0.193695	0.370471	0.343767	0.379844	0.316702	DNA-binding transcription regulator and proapoptotic factor.	NA	NA
chr12	132196036	cg02470959	SFSWAP	Promoter	Yes	0.0523121	0.0136613	0.229565	0.250799	0.232796	0.215511	0.242313	0.225478	0.258032	0.257629	0.251076	0.226465	Splicing regulatory protein. It regulates the splicing of fibronectin and CD45 genes.	NA	NA
*Data retrieved from GeneCard (https://www.genecards.org/)
**Data retrieved from cancer predisposition genes reported by Rahman et al. [20].
***Data retrieved from Cancer Gene Census - COSMIC (https://cancer.sanger.ac.uk/census)

## Sheet: Supp table 2
Supplementary Table 2. Methylation levels (β-value) and cancer genes information of all 35 significant downregulated CpGs in all subjects (n=10).
						BIOS controls		Family I		Family II		Family III		Family IV		Family V		Cancer predisposition genes*	Cancer-related genes**
Chr	Position (hg19)	CpG ID	Gene ID	Location	In CpG island?			I_1	I_2	II_1	II_2	III_1	III_2	IV_1	IV_2	V_1	V_2
						β-value	SD	β-value
chr1	28416532	cg24509398	EYA3	proximal promoter	No	0.864389	0.051566	0.52001	0.448214	0.489571	0.459977	0.420122	0.499746	0.437059	0.480665	0.423776	0.47102	NA	NA
chr1	43752185	cg19086488	C1orf210	proximal promoter	No	0.834899	0.0318425	0.651195	0.627272	0.641732	0.650091	0.615575	0.683928	0.596214	0.629453	0.624878	0.66806	NA	NA
chr2	237412985	cg21740507	IQCA1	distal promoter	No	0.850708	0.0330556	0.557849	0.533012	0.55711	0.596786	0.50093	0.635239	0.484927	0.569078	0.555322	0.656285	NA	NA
chr2	39003850	cg25348336	GEMIN6	distal promoter	No	0.857807	0.0403144	0.43945	0.632196	0.595909	0.632038	0.565164	0.566667	0.623614	0.607241	0.560433	0.594472	NA	NA
chr2	230933934	cg25621735	SLC16A14	proximal promoter	No	0.867365	0.0287625	0.619904	0.590866	0.618997	0.653775	0.621876	0.69152	0.576754	0.6171	0.566204	0.636093	NA	NA
chr3	155860278	cg25924827	KCNAB1	proximal promoter	No	0.864092	0.0367317	0.624993	0.612034	0.579987	0.63955	0.557765	0.64178	0.593823	0.615605	0.672048	0.693403	NA	NA
chr4	39186234	cg16401578	WDR19	distal promoter	No	0.864514	0.0373728	0.613627	0.63101	0.564917	0.643507	0.628632	0.690739	0.673557	0.639802	0.631071	0.615334	NA	NA
chr5	39220260	cg18740872	FYB	proximal promoter	No	0.814901	0.0535157	0.507756	0.491173	0.452718	0.540085	0.465542	0.571255	0.470146	0.499549	0.455426	0.48968	NA	NA
chr5	36149258	cg25013978	LMBRD2	distal promoter	No	0.88127	0.0375791	0.598782	0.522824	0.519901	0.604073	0.559066	0.633465	0.493918	0.608104	0.502323	0.592356	NA	NA
chr6	137366545	cg08823985	IL20RA	proximal promoter	No	0.794577	0.0709578	0.369646	0.356978	0.339686	0.386039	0.33191	0.37491	0.324515	0.359587	0.315224	0.38531	NA	NA
chr6	167704188	cg08904369	UNC93A	proximal promoter	No	0.850825	0.0337058	0.619612	0.624004	0.562462	0.611341	0.573457	0.693381	0.601598	0.625968	0.59215	0.610453	NA	NA
chr6	117748486	cg12631085	ROS1	distal promoter	No	0.869273	0.0332839	0.632071	0.623785	0.641702	0.674179	0.573257	0.747042	0.608662	0.701259	0.639942	0.657298	NA	oncogene fusion partner in multiple cancers
chr6	32785740	cg19811863	HLA-DOB	proximal promoter	No	0.879519	0.0316649	0.602679	0.539541	0.562576	0.616188	0.583771	0.687432	0.550188	0.588121	0.572103	0.658823	NA	NA
chr7	93534693	cg07547788	GNGT1	proximal promoter	No	0.835607	0.034101	0.627587	0.608212	0.684564	0.707375	0.625532	0.769392	0.595295	0.651032	0.678273	0.717118	NA	NA
chr7	123294503	cg15313859	LMOD2	distal promoter	No	0.767296	0.0689843	0.32399	0.302239	0.348442	0.330709	0.280259	0.351587	0.278939	0.2814	0.257752	0.316958	NA	NA
chr7	123564016	cg24641201	SPAM1	distal promoter	No	0.87202	0.0243168	0.652045	0.626983	0.662447	0.745851	0.62627	0.729181	0.625053	0.645951	0.684303	0.6889	NA	NA
chr10	123748615	cg22562363	TACC2	proximal promoter	No	0.868023	0.0398036	0.608081	0.602723	0.593279	0.64704	0.585495	0.6807	0.607592	0.609963	0.599629	0.661285	NA	NA
chr11	47585888	cg00214780	PTPMT1	proximal promoter	No	0.825416	0.0330302	0.585345	0.592171	0.586549	0.610277	0.578912	0.700808	0.560501	0.602605	0.574478	0.643062	NA	NA
chr11	119054921	cg00395990	PDZD3	proximal promoter	No	0.910541	0.0180687	0.642228	0.583535	0.566541	0.695616	0.564305	0.687152	0.56068	0.627079	0.598654	0.690579	NA	NA
chr11	57436966	cg13582500	ZDHHC5	distal promoter	No	0.830911	0.0435088	0.58898	0.539898	0.517637	0.551544	0.543758	0.554498	0.523892	0.55271	0.509074	0.548861	NA	NA
chr11	125649040	cg15229773	PATE2	proximal promoter	No	0.880839	0.0320339	0.591807	0.567409	0.620675	0.657338	0.564143	0.66651	0.577536	0.559537	0.592656	0.623076	NA	NA
chr12	117348108	cg26332016	FBXW8	proximal promoter	No	0.89533	0.0233768	0.630054	0.624995	0.641958	0.673476	0.602617	0.7108	0.67018	0.686746	0.620173	0.72741	NA	NA
chr13	39564046	cg05380910	STOML3	distal promoter	No	0.892034	0.0272041	0.769792	0.81279	0.763282	0.743636	0.781999	0.807726	0.777006	0.827232	0.682379	0.675551	NA	NA
chr14	20710881	cg24137472	OR11H4	proximal promoter	No	0.91447	0.0298836	0.910322	0.913542	0.915583	0.891614	0.900553	0.928637	0.888265	0.916759	0.517541	0.637398	NA	NA
chr15	42750798	cg09240555	ZNF106	proximal promoter	No	0.840712	0.0370139	0.63139	0.636543	0.603649	0.615791	0.635093	0.706155	0.636221	0.636698	0.640337	0.635254	NA	NA
chr15	54052305	cg13131111	WDR72	proximal promoter	No	0.824402	0.0444033	0.584965	0.505571	0.540455	0.622207	0.510824	0.644123	0.494389	0.563197	0.545794	0.532893	NA	NA
chr16	31270808	cg09736526	ITGAM	proximal promoter	No	0.832226	0.0329803	0.621455	0.59572	0.609564	0.626955	0.59891	0.693884	0.609212	0.646806	0.595974	0.668631	NA	NA
chr17	41278712	cg20185525	BRCA1	proximal promoter	No	0.855607	0.0360571	0.573839	0.557217	0.555435	0.56884	0.541382	0.604854	0.589754	0.565412	0.543274	0.60359	breast and ovarian cancer	tumour suppressor gene in breast and ovarian cancer
chr19	9360855	cg11396122	OR7E24	proximal promoter	No	0.852517	0.0359801	0.697028	0.63502	0.647667	0.702386	0.580125	0.664383	0.644787	0.61682	0.566898	0.626127	NA	NA
chr19	57678865	cg13472369	DUXA	proximal promoter	No	0.814135	0.052058	0.626161	0.679486	0.573478	0.481943	0.507695	0.631115	0.434661	0.560882	0.445683	0.41283	NA	NA
chr19	45174671	cg20559736	CEACAM19	proximal promoter	No	0.826989	0.033021	0.538987	0.502001	0.531578	0.593502	0.520753	0.552136	0.512379	0.560753	0.525356	0.620934	NA	NA
chr19	12986352	cg21908038	DNASE2	5'UTR	No	0.847233	0.0451238	0.524349	0.498196	0.478349	0.561069	0.435667	0.556603	0.461674	0.524567	0.466949	0.531998	NA	NA
chr20	33758526	cg23101469	PROCR	proximal promoter	No	0.834728	0.0408366	0.485407	0.513359	0.536397	0.520434	0.481612	0.518474	0.487244	0.482533	0.463607	0.578931	NA	NA
chr22	27016806	cg15559737	CRYBA4	proximal promoter	No	0.831901	0.0307834	0.620196	0.587172	0.600389	0.680542	0.581702	0.696718	0.581517	0.674042	0.576819	0.653165	NA	NA
chr22	25594918	cg19288514	CRYBB3	proximal promoter	No	0.80876	0.064792	0.416813	0.431119	0.413022	0.391356	0.447518	0.516732	0.404585	0.391552	0.376597	0.456406	NA	NA
*Data retrieved from cancer predisposition genes reported by Rahman et al. [20].
** Data retrieved from Cancer Gene Census - COSMIC (https://cancer.sanger.ac.uk/census)
